# Supplementary material for: Effects of Whole-Body Vibration Exercise on Athletes with Ankle Instability: A Systematic Review
Source: Int J Environ Res Public Health. 2023 Mar 3;20(5):4522. doi: 10.3390/ijerph20054522 (PMC10001805; doi:10.3390/ijerph20054522)
Supplement: Supplementary file 1 [file ijerph-20-04522-s001.zip]

Archive with 1 entries (1 files):
- ijerph-2181774-supplementary.pdf
